# Supplementary material for: Heat Stress Induces Shifts in the Rumen Bacteria and Metabolome of Buffalo
Source: Animals (Basel). 2022 May 18;12(10):1300. doi: 10.3390/ani12101300 (PMC9137813; doi:10.3390/ani12101300)
Supplement: Supplementary file 1 [file animals-12-01300-s001.zip]

Archive with 1 entries (1 files):
- animals-1636232-supplementary.pdf
